# Supplementary material for: Expanding the HPSE2 Genotypic Spectrum in Urofacial Syndrome, A Disease Featuring a Peripheral Neuropathy of the Urinary Bladder
Source: Front Genet. 2022 Jun 23;13:896125. doi: 10.3389/fgene.2022.896125 (PMC9259970; doi:10.3389/fgene.2022.896125)
Supplement: Supplementary file 2 [file Table1.XLSX]

## Sheet: Sheet1
ACE
AGT
AGTR1
BICC1
BMP4
BMP7
CHD1L
CHD7
DHCR7
EYA1
EZH2
FAM58A
FGF10
FGF20
FGF8
FGFR1
FGFR2
FOXC1
FOXC2
FRAS1
FREM1
FREM2
GATA3
GLI3
GPC3
GRIP1
HNF1B
HOXA13
HOXA4
HOXB6
HPSE2
JAG1
KAL1
KDM6A
KMT2D
LRP4
NIPBL
NOTCH2
NPHP3
PAX2
REN
RET
ROBO2
ROR2
SALL1
SALL4
SEMA3A
SIX1
SIX2
SIX5
SOX17
TBC1D1
TFAP2A
UMOD
UPK3A
WNT4
WT1
